# Supplementary material for: TPL-2 restricts Ccl24-dependent immunity to Heligmosomoides polygyrus
Source: PLoS Pathog. 2017 Jul 31;13(7):e1006536. doi: 10.1371/journal.ppat.1006536 (PMC5560741; doi:10.1371/journal.ppat.1006536)
Supplement: S1 Table — A list of barcodes used for each of the fecal DNA samples, as described in Materials and Methods. (XLSX) [file ppat.1006536.s001.xlsx]

## Sheet: Sheet1
Table S1 - Barcode details for each sample.
Sample ID	Barcode	S.No	Group Number	Day of Collection	Sample ID
					Genotype	Group	Mouse Number
1f_1_D14	AATCAGTCTCGT	1	1	D14	Tpl-2KO	1	1
1g_1_D14	AATCGTGACTCG	1	1	D14	Tpl-2KO	1	2
1h_1_D14	ACACACTATGGC	1	1	D14	Tpl-2KO	1	3
1i_1_D14	ACACATGTCTAC	1	1	D14	Tpl-2KO	1	4
1j_1_D14	ACACGAGCCACA	1	1	D14	Tpl-2KO	1	5
1a_1_D14	AACGCACGCTAG	1	1	D14	WT	1	1
1b_1_D14	AACTCGTCGATG	1	1	D14	WT	1	2
1c_1_D14	AACTGTGCGTAC	1	1	D14	WT	1	3
1d_1_D14	AAGAGATGTCGA	1	1	D14	WT	1	4
1e_1_D14	AAGCTGCAGTCG	1	1	D14	WT	1	5
2f_2_D14	ACATGATCGTTC	2	2	D14	Tpl-2KO	2	1
2g_2_D14	ACATGTCACGTG	2	2	D14	Tpl-2KO	2	2
2h_2_D14	ACATTCAGCGCA	2	2	D14	Tpl-2KO	2	3
2i_2_D14	ACCACATACATC	2	2	D14	Tpl-2KO	2	4
2j_2_D14	ACCAGACGATGC	2	2	D14	Tpl-2KO	2	5
2a_2_D14	ACAGCAGTGGTC	2	2	D14	WT	2	1
2b_2_D14	ACAGCTAGCTTG	2	2	D14	WT	2	2
2c_2_D14	ACAGTGCTTCAT	2	2	D14	WT	2	3
2d_2_D14	ACAGTTGCGCGA	2	2	D14	WT	2	4
2e_2_D14	ACATCACTTAGC	2	2	D14	WT	2	5
3f_1_D28	ACGCTCATGGAT	3	1	D28	Tpl-2KO	1	1
3g_1_D28	ACGGATCGTCAG	3	1	D28	Tpl-2KO	1	2
3h_1_D28	ACGGTGAGTGTC	3	1	D28	Tpl-2KO	1	3
3i_1_D28	ACGTACTCAGTG	3	1	D28	Tpl-2KO	1	4
3j_1_D28	ACGTCTGTAGCA	3	1	D28	Tpl-2KO	1	5
3a_1_D28	ACGAGTGCTATC	3	1	D28	WT	1	1
3b_1_D28	ACGCAACTGCTA	3	1	D28	WT	1	2
3c_1_D28	ACGCGATACTGG	3	1	D28	WT	1	3
3d_1_D28	ACGCGCAGATAC	3	1	D28	WT	1	4
3e_1_D28	ACGCTATCTGGA	3	1	D28	WT	1	5
4f_2_D28	ACTCGCACAGGA	4	2	D28	Tpl-2KO	2	1
4g_2_D28	ACTCTTCTAGAG	4	2	D28	Tpl-2KO	2	2
4h_2_D28	ACTGACAGCCAT	4	2	D28	Tpl-2KO	2	3
4i_2_D28	ACTGATCCTAGT	4	2	D28	Tpl-2KO	2	4
4j_2_D28	ACTGTACGCGTA	4	2	D28	Tpl-2KO	2	5
4a_2_D28	ACTAGCTCCATA	4	2	D28	WT	2	1
4b_2_D28	ACTATTGTCACG	4	2	D28	WT	2	2
4c_2_D28	ACTCACGGTATG	4	2	D28	WT	2	3
4d_2_D28	ACTCAGATACTC	4	2	D28	WT	2	4
4e_2_D28	ACTCGATTCGAT	4	2	D28	WT	2	5
5f_1_D36	AGAGTCCTGAGC	5	1	D36	Tpl-2KO	1	1
5g_1_D36	AGATACACGCGC	5	1	D36	Tpl-2KO	1	2
5h_1_D36	AGATCGGCTCGA	5	1	D36	Tpl-2KO	1	3
5i_1_D36	AGATCTCTGCAT	5	1	D36	Tpl-2KO	1	4
5j_1_D36	AGATGTTCTGCT	5	1	D36	Tpl-2KO	1	5
5a_1_D36	AGACGTGCACTG	5	1	D36	WT	1	1
5b_1_D36	AGACTGCGTACT	5	1	D36	WT	1	2
5c_1_D36	AGAGAGCAAGTG	5	1	D36	WT	1	3
5d_1_D36	AGAGCAAGAGCA	5	1	D36	WT	1	4
5e_1_D36	AGAGTAGCTAAG	5	1	D36	WT	1	5
6f_2_D36	AGCTATCCACGA	6	2	D36	Tpl-2KO	2	1
6g_2_D36	AGCTCCATACAG	6	2	D36	Tpl-2KO	2	2
6h_2_D36	AGCTCTCAGAGG	6	2	D36	Tpl-2KO	2	3
6i_2_D36	AGCTGACTAGTC	6	2	D36	Tpl-2KO	2	4
6j_2_D36	AGCTTGACAGCT	6	2	D36	Tpl-2KO	2	5
6a_2_D36	AGCCATACTGAC	6	2	D36	WT	2	1
6b_2_D36	AGCGACTGTGCA	6	2	D36	WT	2	2
6c_2_D36	AGCGAGCTATCT	6	2	D36	WT	2	3
6d_2_D36	AGCGCTGATGTG	6	2	D36	WT	2	4
6e_2_D36	AGCGTAGGTCGT	6	2	D36	WT	2	5
7f_1_D42	AGTGAGAGAAGC	7	1	D42	Tpl-2KO	1	1
7g_1_D42	AGTGCGATGCGT	7	1	D42	Tpl-2KO	1	2
7h_1_D42	AGTGGATGCTCT	7	1	D42	Tpl-2KO	1	3
7i_1_D42	AGTGTCACGGTG	7	1	D42	Tpl-2KO	1	4
7j_1_D42	AGTGTTCGATCG	7	1	D42	Tpl-2KO	1	5
7a_1_D42	AGTAGTATCCTC	7	1	D42	WT	1	1
7b_1_D42	AGTCACATCACT	7	1	D42	WT	1	2
7c_1_D42	AGTCCATAGCTG	7	1	D42	WT	1	3
7d_1_D42	AGTCTACTCTGA	7	1	D42	WT	1	4
7e_1_D42	AGTCTCGCATAT	7	1	D42	WT	1	5
8f_2_D42	ATAGGCGATCTC	8	2	D42	Tpl-2KO	2	1
8g_2_D42	ATATCGCTACTG	8	2	D42	Tpl-2KO	2	2
8h_2_D42	ATATGCCAGTGC	8	2	D42	Tpl-2KO	2	3
8i_2_D42	ATCAGGCGTGTG	8	2	D42	Tpl-2KO	2	4
8j_2_D42	ATCCGATCACAG	8	2	D42	Tpl-2KO	2	5
8a_2_D42	ATACAGAGCTCC	8	2	D42	WT	2	1
8b_2_D42	ATACGTCTTCGA	8	2	D42	WT	2	2
8c_2_D42	ATACTATTGCGC	8	2	D42	WT	2	3
8d_2_D42	ATACTCACTCAG	8	2	D42	WT	2	4
8e_2_D42	ATAGCTCCATAC	8	2	D42	WT	2	5
9f_1_D48	ATGACCATCGTG	9	1	D48	Tpl-2KO	1	1
9g_1_D48	ATGACTCATTCG	9	1	D48	Tpl-2KO	1	2
9h_1_D48	ATGAGACTCCAC	9	1	D48	Tpl-2KO	1	3
9i_1_D48	ATGATCGAGAGA	9	1	D48	Tpl-2KO	1	4
9j_1_D48	ATGCACTGGCGA	9	1	D48	Tpl-2KO	1	5
9a_1_D48	ATCTACTACACG	9	1	D48	WT	1	1
9b_1_D48	ATCTCTGGCATA	9	1	D48	WT	1	2
9c_1_D48	ATCTGAGCTGGT	9	1	D48	WT	1	3
9d_1_D48	ATCTGGTGCTAT	9	1	D48	WT	1	4
9e_1_D48	ATCTTAGACTGC	9	1	D48	WT	1	5
10f_2_D48	ATTATCGTGCAC	10	2	D48	Tpl-2KO	2	1
10g_2_D48	ATTCTGTGAGCG	10	2	D48	Tpl-2KO	2	2
10h_2_D48	CAACACGCACGA	10	2	D48	Tpl-2KO	2	3
10i_2_D48	CAACTCATCGTA	10	2	D48	Tpl-2KO	2	4
10j_2_D48	CAAGATCGACTC	10	2	D48	Tpl-2KO	2	5
10a_2_D48	ATGGTCTACTAC	10	2	D48	WT	2	1
10b_2_D48	ATGTACGGCGAC	10	2	D48	WT	2	2
10c_2_D48	ATGTCACCGTGA	10	2	D48	WT	2	3
10d_2_D48	ATGTGCACGACT	10	2	D48	WT	2	4
10e_2_D48	ATGTGTCGACTT	10	2	D48	WT	2	5
NegCon	GTCGACTCCTCT	11	Negative Control	N/A
Total =	101
